# Supplementary material for: Steroidal Antimetabolites Protect Mice against Trypanosoma brucei
Source: Molecules. 2022 Jun 25;27(13):4088. doi: 10.3390/molecules27134088 (PMC9268410; doi:10.3390/molecules27134088)
Supplement: Supplementary file 1 [file molecules-27-04088-s001.zip]

Archive with 1 entries (1 files):
- molecules-1753334-supplementary.pdf
